# Supplementary material for: Characteristics, Ecological Risks, and the Impacts on Soil Carbon Cycling of PAH Pollution in the Soil of a Retired Coking Plant in Zaozhuang, Northern China
Source: Toxics. 2026 Jun 9;14(6):503. doi: 10.3390/toxics14060503 (PMC13306952; doi:10.3390/toxics14060503)
Supplement: Supplementary file 1 [file toxics-14-00503-s001.zip]

Archive with 1 entries (1 files):
- toxics-4299756-supplementary.pdf
